# Supplementary material for: Reduction in the Residues of Penthiopyrad in Processed Edible Vegetables by Various Soaking Treatments and Health Hazard Evaluation in China
Source: Foods. 2023 Feb 19;12(4):892. doi: 10.3390/foods12040892 (PMC9957162; doi:10.3390/foods12040892)
Supplement: Supplementary file 1 [file foods-12-00892-s001.zip]

Archive with 1 entries (1 files):
- foods-2220770-supplementary.pdf
